# Supplementary material for: Interplay between OXA-10 β-Lactamase Production and Low Outer-Membrane Permeability in Carbapenem Resistance in Enterobacterales
Source: Antibiotics (Basel). 2023 Jun 1;12(6):999. doi: 10.3390/antibiotics12060999 (PMC10295649; doi:10.3390/antibiotics12060999)
Supplement: Supplementary file 1 [file antibiotics-12-00999-s001.zip]

Archive with 1 entries (1 files):
- antibiotics-2304861-supplementary.pdf
